# Supplementary material for: TFEB regulates sulfur amino acid and coenzyme A metabolism to support hepatic metabolic adaptation and redox homeostasis
Source: Nat Commun. 2022 Sep 28;13:5696. doi: 10.1038/s41467-022-33465-9 (PMC9519740; doi:10.1038/s41467-022-33465-9)
Supplement: Supplementary file 4 — Source Data [file 41467_2022_33465_MOESM4_ESM.xlsx]

## Sheet: Fig 2b
		Ad-Null + C				Ad-TFEB + C				Ad-Null + WD				Ad-TFEB + WD
	methionine	0.962079	1.07667	1.00185	0.959404	1.12321	1.14408	1.13445	1.19428	1.06222	0.926589	1.10422	1.01888	1.21898	1.11439	1.28702	1.10217
	SAMe	0.940015	1.79101	0.777892	0.491083	5.12189	4.91525	2.2028	6.25085	0.491083	0.941783	0.491083	2.34812	0.847163	2.5073	2.94768	3.48799
	SAH	1.32372	0.857456	0.677481	1.14134	0.975064	0.876528	1.13202	0.86206	0.923111	0.966186	0.755412	0.657314	1.02811	1.41908	1.50304	1.22497
	homocysteine	0.966302	1.40598	0.400092	1.22763	3.05249	2.47773	2.98082	2.22969	0.400397	0.400092	0.400092	0.80813	1.65584	4.75862	4.51991	3.74035
	cystathionine	0.880433	1.59925	0.815568	0.704748	1.65398	1.82509	1.06178	1.38264	0.925382	0.732339	1.2731	0.975904	1.38081	1.43188	1.64292	1.45362
	cysteine	1.07561	1.77969	0.159454	0.98525	1.94711	1.81282	2.09452	3.14444	0.824379	0.372414	0.366745	1.27032	2.11968	4.00726	3.40736	3.14125

## Sheet: Fig 2c
		Ad-Null + C				Ad-TFEB + C				Ad-Null + WD				Ad-TFEB + WD
	GSH	1.54535	1.39809	0.0567175	0.999848	3.89973	2.84175	3.14519	3.889	0.355294	0.102699	0.142199	0.912341	1.45602	3.66294	3.79967	4.10533
	GSSG	0.817525	1.36688	0.973766	0.841831	0.842908	1.0718	1.08229	0.916005	1.28454	1.37549	1.4232	1.18723	1.04041	0.964797	0.902103	0.772142
	cysteinylglycine	1.29025	1.51728	0.325758	0.866714	3.04664	2.78149	2.58546	4.07244	0.325758	0.325758	0.325758	0.706676	1.22704	4.33333	3.27036	4.48793

## Sheet: Fig 2d
			Ad-Null + C				Ad-TFEB + C				Ad-Null + WD				Ad-TFEB + WD
		γ-glutamylcysteine	1.25259	1.7864	0.110487	0.850518	4.53083	4.14931	3.01862	6.7994	0.166169	0.110487	0.110487	0.603548	1.06376	5.85052	4.9791	5.82276

## Sheet: Fig 2f
			Ad-Null + C				Ad-TFEB + C				Ad-Null + WD				Ad-TFEB + WD
		Hypotaurine	1.00409	0.801537	1.1432	1.05117	1.02274	0.922491	0.66796	0.498096	0.356689	0.287397	0.387157	0.39622	0.512307	0.434692	0.756083	0.474892
		Taurine	0.919865	1.03452	1.15448	0.891128	0.999711	0.862777	0.854677	0.879364	1.17898	1.20482	1.02247	1.13529	1.27445	1.05554	1.18264	1.14754

## Sheet: Fig 2g
		Ad-Null + C				Ad-TFEB + C				Ad-Null + WD				Ad-TFEB + WD
	alanine	1.01292	0.992746	0.994733	0.999602	1.01908	0.963033	0.980721	1.03627	0.962238	0.874292	1.07016	0.964225	1.05008	1.01043	1.00348	0.982113
	asparagine	0.91904	1.1196	1.09363	0.867739	1.05517	1.05217	0.998132	1.18256	1.06675	1.01973	1.21846	1.14666	1.18292	1.08205	1.21919	1.09308
	aspartate	0.938253	1.25531	0.943902	0.862537	0.834496	0.862806	0.858502	0.90759	0.995411	1.05001	1.29068	1.14691	0.901202	0.808002	0.995814	0.996755
	glutamate	0.856655	1.13806	1.05038	0.954902	0.751494	0.798097	1.14619	0.922614	0.859664	1.26941	1.18523	0.97922	1.18092	0.73653	0.954577	0.821439
	glutamine	0.894298	1.28017	0.814078	1.01145	1.63355	1.47863	1.10162	1.58655	1.01289	0.927753	1.13448	1.27574	1.30212	1.47551	1.4574	1.58786
	glycine	1.00646	1.09199	0.996436	0.905119	0.953153	1.10418	1.2894	1.03838	1.16637	1.17639	1.24023	1.14116	1.27328	1.09829	1.18703	0.88952
	histidine	0.917603	1.05588	1.07751	0.94901	0.893286	1.04215	0.963726	0.896157	1.29268	1.3581	1.44792	1.1492	1.16652	1.14077	0.997465	0.940844
	isoleucine	0.97026	1.1197	1.00762	0.902416	1.10204	1.14498	1.046	0.993959	1.00428	1.0461	1.15139	1.00483	1.15493	1.2079	1.20465	1.14693
	leucine	0.961603	1.04834	1.0427	0.947353	1.20356	1.21723	1.1567	1.14608	1.12303	0.924019	1.10553	1.25912	1.28446	1.18663	1.31583	1.26438
	lysine	1.00613	1.14077	1.00386	0.849243	1.04303	1.24938	1.08487	1.073	1.04006	1.04016	1.13671	1.02592	1.14393	1.22099	1.21941	1.11811
	phenylalanine	1.03055	1.06132	0.995595	0.912536	1.24627	1.1605	1.13748	1.16619	1.06905	0.977697	1.04565	1.0836	1.2417	1.25158	1.33949	1.15528
	proline	0.938321	1.05398	1.16855	0.83915	1.11298	1.13223	1.15985	1.1811	1.06327	0.950875	1.10796	0.890033	1.11549	0.81873	1.10227	0.88384
	serine	0.953084	1.16548	1.01441	0.867026	1.12099	1.14384	1.26262	1.26176	1.07625	1.09085	1.20267	1.10562	1.31836	1.22191	1.40837	1.15397
	threonine	0.963201	1.19505	0.95343	0.888316	1.14042	1.22472	1.19203	1.24204	1.04279	1.07762	1.14557	1.09512	1.2806	1.0571	1.31746	1.15312
	tryptophan	0.9004	1.25411	0.996688	0.848796	1.2471	1.41515	1.21942	1.27685	1.17513	0.985517	1.10395	1.25965	1.46419	1.45173	1.57026	1.29099
	tyrosine	0.964785	1.1527	1.09425	0.788267	1.32357	1.26993	1.20143	1.27296	1.03349	1.29931	1.22308	1.23239	1.40462	1.35693	1.50417	1.33633
	valine	0.95768	1.11823	1.03846	0.885632	1.15857	1.29164	1.22796	1.25304	1.10472	0.963838	1.16877	1.09323	1.2808	1.24349	1.40238	1.09204

## Sheet: Fig 3a
	Ad-Null + C					Ad-TFEB + C				Ad-Null + WD					Ad-TFEB + WD
	MAT1A	1.26474	0.802939	1.04259	0.889729	1.60346	2.3681	1.49956	2.16135	0.831059	0.376763	0.539151	0.444606	0.753677	2.04461	1.53563	1.10443	0.850845	1.06121
	CBS	1.17629	0.772938	1.02309	1.02768	0.594095	1.23771	0.937887	1.19602	0.846902	0.286382	0.570415	0.521317	0.622276	1.28374	0.984684	0.601545	0.584096	0.627958
	CSE	0.907033	0.820675	1.05202	1.22027	0.614333	1.52388	0.882463	1.83436	1.05729	0.431545	0.762318	0.599984	1.29011	2.26836	1.6478	0.675328	0.834483	0.695704

## Sheet: Fig 3c
		Ad-shCon	Ad-shTFEB
		0.615111	0.39718
		0.672272	0.635853
		1.24189	0.1269
		1.33013	0.684842
		1.22225	0.201589
		0.820872	0.875643
		1.04277	0.925215
		1.23689	0.748558

## Sheet: Fig 3d
			TFEB (-)			TFEB (0.025 ug)			TFEB (0.05 ug)
		1.9kb-luc	1492926	1517262	1383366	2596028	2246473	2149025	3548724	2946792	2863883
		0.9kb-luc	1860105	1854309	2034100	3528235	3299770	3362739	4768257	4527462	4791075

## Sheet: Fig 3e
		NC			IP
	-479/-360	0.12	2.77	0.11	97.18	114.89	88.01
	-232/-126	0.43	0.66	1.9	10.67	14.44	11.89
	-82/-3	0.97	0.43	1.6	12.29	6.64	8.58

## Sheet: Fig 3f
		NC			IP
	-507/-403	0.56	1.14	1.3	2.44	2.92	2.25
	-467/-351	1.56	0.92	0.52	3.4	3.95	3.1

[truncated: 65 more sheets: Fig 4b, Fig 4c, Fig 4e, Fig 4f, Fig 5b, Fig 5c, Fig 5d, Fig 5e, Fig 5f, Fig 5h, Fig 5i, Fig 5j, Fig 5k, Fig 5l, Fig 5m, Fig 5n, Fig 6a, Fig 6b, Fig 6c, Fig 6d …]
